# Supplementary material for: The role of minority stress in disordered eating: a systematic review of the literature
Source: Eat Weight Disord. 2024 Jun 8;29(1):41. doi: 10.1007/s40519-024-01671-7 (PMC11162380; doi:10.1007/s40519-024-01671-7)
Supplement: Supplementary file 1 — Supplementary file1 (XLSX 18 KB) [file 40519_2024_1671_MOESM1_ESM.xlsx]

## Sheet: Analytical and cross-sectional
Authors	Year	Title	1. Were the criteria for inclusion in the sample clearly defined?	2. Were the study subjects and the setting described in detail?	3. Was the exposure measured in a valid and reliable way?	4. Were objective, standard criteria used for measurement of the condition?	5. Were confounding factors identified?	6. Were strategies to deal with confounding factors stated?	7. Were the outcomes measured in a valid and reliable way?	8. Was appropriate statistical analysis used?	Comments	Key: Y = Yes. N = No. PY = Partially Yes. U = Unclear. N/A = Not Applicable.
Haines et al.	2008	Predictors and effects of self-objectification in lesbians	Y	PY	Y	Y	N	N/A	Y	Y	Little information on participants' time period, location; no controlling for confounding factors in statistical analysis
Brennan et al.	2012	Factors associated with a drive for muscularity among gay and bisexual men	Y	Y	Y	Y	Y	Y	Y	Y
Brewster et al.	2014	Moving Beyond the Binary With Disordered Eating Research: A Test and Extension of Objectification Theory With Bisexual Women	Y	Y	Y	Y	PY	Y	Y	Y	Only age as control for confounding
Mason & Lewis	2015	Minority stress and binge eating among lesbian and bisexual women	Y	Y	Y	PY	N	N/A	Y	Y	Regarding 4: concealment was single item
Watson et al.	2015	Experiences of Sexual Objectification, Minority Stress, and Disordered Eating Among Sexual Minority Women	Y	PY	Y	Y	Y	Y	Y	Y	No information on participants' time of participation, socioeconomic status and education; only controlled for age
Mason & Lewis	2016	Minority Stress, Body Shame, and Binge Eating Among Lesbian Women: Social Anxiety as a linking mechanism	Y	PY	PY	U	Y	Y	Y	Y	No information on participants' socioeconomic status; unclear whether discrimination measure refers to general or sexual orientation-specific discrimination;
Watson et al.	2016	Minority Stress and Bisexual Women’s Disordered Eating: The Role of Maladaptive Coping	Y	PY	Y	Y	PY	Y	Y	Y	No information on participants' socioeconomic status or education; Only age as control for confounding
Bayer et al.	2017	Investigating the influence of shame, depression, and distress tolerance on the relationship between internalized homophobia and binge eating in lesbian and bisexual women	Y	PY	Y	Y	N	N/A	Y	Y	No information on participants' socioeconomic status or education
Mason et al.	2017	Daily discrimination and binge eating among lesbians: a pilot study	Y	N	Y	Y	N	N/A	Y	Y	Very little information on participants
Wang & Borders	2017	Rumination mediates the associations between sexual minority stressors and disordered eating, particularly for men	Y	N	Y	Y	PY	Y	Y	Y	Only controlled for method of recruitment
Watson et al.	2017	Disordered Eating Behaviors Among Transgender Youth: Probability Profiles from Risk and Protective Factors	Y	N	N	N	N	N/A	N	Y	Very little information on participants; Enacted Stigma measured with ad-hoc scale, little information provided aside from items; Binge eating and weight loss measured with single items
Rainey et al.	2018	Food addiction among sexual minorities	Y	PY	Y	Y	Y	Y	Y	Y	No information on participants' socioeconomic status and education
Brewster et al.	2019	Unpacking Body Image Concerns and Disordered Eating for Transgender Women: The Roles of Sexual Objectification and Minority Stress	Y	Y	Y	Y	Y	Y	Y	Y
Mason & Lewis	2019	Clustered Patterns of Behavioral and Health-Related Variables Among Young Lesbian Women	Y	PY	Y	Y	U	U	PY	Y	No information on participants' socioeconomic status and time of participation; uncommon, very short measure for disordered eating risk; unsure whether statistical analyses employ a confounding control method
Ancheta et al.	2021	Examining the associations of sexual minority stressors and past-year depression with overeating and binge eating in a diverse community sample of sexual minority women.	Y	Y	Y	PY	Y	Y	N	Y	Stigma consciousness measured with uncommon measure; overeating and binge eating measured with single-item ad-hoc questions
Convertino et al.	2021	The role of sexual minority stress and community involvement on disordered eating, dysmorphic concerns and appearance- and performance-enhancing drug misuse.	Y	PY	Y	Y	Y	Y	Y	Y	No information on participants' socioeconomic status, education;
Convertino et al.	2021	Integrating minority stress theory and the tripartite influence model: A model of eating disordered behavior in sexual minority young adults	Y	Y	Y	Y	N	N/A	Y	Y
Cusack et al.	2021	Rumination & eating psychopathology among trans and nonbinary individuals: A path analysis integrating minority stress.	Y	N	Y	Y	Y	Y	Y	Y	Demographic information very scarce
Jhe et al.	2021	Associations between anti-bisexual minority stress and body esteem and emotional eating among bi+ individuals: the protective role of individual- and community-level factors.	Y	Y	Y	Y	Y	Y	Y	Y
Panza et al.	2021	Multiply marginalized: Linking minority stress due to sexual orientation, gender, and weight to dysregulated eating among sexual minority women of higher body weight	Y	PY	Y	Y	Y	Y	U	Y	No information on participants' socioeconomic status, time of participation; Binge eating assessed with two single-item ad-hoc questions (design-specific assessment?)
Barnhart et al.	2022	Integrating the tripartite influence, minority stress, and social comparison theories to explain body image and disordered eating in Chinese sexual minority men and women.	Y	N	Y	Y	Y	Y	Y	Y
Brokjøb et al.	2022	Internalizing minority stress: Gender dysphoria, minority stress, and psychopathology in a norwegian transgender population	Y	N	Y	Y	Y	Y	Y	Y
Muratore et al.	2022	Disordered eating and body dissatisfaction in transgender and gender-expansive adults: An evaluation and integration of the gender minority stress and resilience and tripartite influence models	Y	Y	Y	Y	Y	Y	Y	Y
Roberts et al.	2022	Sexual and gender minority (SGM) adolescents' disordered eating: Exploring general and SGM-specific factors	Y	PY	U	N	Y	Y	N	Y	No information on participants' socioeconomic status, education, time of participation; SGM-specific factors measured with ad-hoc questions adapted from other study; Disordered eating measured with ad-hoc questions
Schmidt et al.	2022	Body image disturbance and associated eating disorder and body dysmorphic disorder pathology in gay and heterosexual men: A systematic analyses of cognitive, affective, behavioral und perceptual aspects	Y	PY	U	U	N	N/A	Y	Y	No information on participants' socioeconomic status, race/ethnicity; discrimination measure partially-attributed to sexual orientation / gender identity; unclear whether discrimination-related data analysis refers to general or sexual orientation-specific discrimination
Serier et al.	2022	Disordered eating in sexual minority post‐9/11 United States veterans	Y	Y	U	U	Y	Y	Y	Y	Discrimination measure partially-attributed to sexual orientation / gender identity; unclear whether discrimination-related data analysis refers to general or sexual orientation-specific discrimination
Hong et al.	2023	Testing the associations between internalized cisgenderism, self-objectification, body shame, and mental health correlates in the framework of the pantheoretical model of dehumanization: A study in Chinese transgender adults	Y	Y	Y	Y	Y	Y	Y	Y
Urban et al.	2023	Social and contextual influences on eating pathology in transgender and nonbinary adults	Y	PY	Y	Y	Y	Y	Y	Y	No information on participants' socioeconomic status, education, time of participation

## Sheet: Qualitative
Authors	Year	Title	1. Is there congruity between the stated philosophical perspective and the research methodology?	2. Is there congruity between the research methodology and the research question or objectives?	3. Is there congruity between the research methodology and the methods used to collect data?	4. Is there congruity between the research methodology and the representation and analysis of data?	5. Is there congruity between the research methodology and the interpretation of results?	6. Is there a statement locating the researcher culturally or theoretically?	7. Is the influence of the researcher on the research, and vice- versa, addressed?	8. Are participants, and their voices, adequately represented?	9. Is the research ethical according to current criteria or, for recent studies, and is there evidence of ethical approval by an appropriate body?	10. Do the conclusions drawn in the research report flow from the analysis, or interpretation, of the data?	Comments	Key: Y = Yes. N = No. PY = Partially Yes. U = Unclear. N/A = Not Applicable.
Simone et al.	2023	‘let the ladies know’: Queer women’s perceptions of how gender and sexual orientation shape their eating and weight concerns	Y	Y	Y	Y	Y	N	N	Y	Y	Y

## Sheet: Longitudinal
Authors	Year	Title	1. Were the two groups similar and recruited from the same population?	2. Were the exposures measured similarly to assign people to both exposed and unexposed groups?	3. Was the exposure measured in a valid and reliable way?	4. Were confounding factors identified?	5. Were strategies to deal with confounding factors stated?	6. Were the groups/participants free of the outcome at the start of the study (or at the moment of exposure)?	7. Were the outcomes measured in a valid and reliable way?	8. Was the follow up time reported and sufficient to be long enough for outcomes to occur?	9. Was follow up complete, and if not, were the reasons to loss to follow up described and explored?	10. Were strategies to address incomplete follow up utilized?	11. Was appropriate statistical analysis used?	Comments	Key: Y = Yes. N = No. PY = Partially Yes. U = Unclear. N/A = Not Applicable.
Uniacke et al.	2021	Predictors of eating-related psychopathology in transgender and gender nonbinary individuals.	Y	N/A (Observational approach)	Y	Y	Y	N	Y	Y	N	Y	Y

## Sheet: Review Information
Article Title	Journal Name	Authors	Affiliation	*Corresponding author email:
The role of Minority Stress in Disordered Eating – A Systematic Review of the Literature	Eating and Weight Disorders - Studies on Anorexia, Bulimia and Obesity	Fabrizio Santoniccolo*, Luca Rollè	Department of Psychology, University of Turin, via Verdi 10, 10124, Torino (TO), Italy	fabrizio.santoniccolo@unito.it
